# Supplementary material for: N6-methyladenosine helps Apostichopus japonicus resist Vibrio splendidus infection by targeting coelomocyte autophagy via the AjULK-AjYTHDF/AjEEF-1α axis
Source: Commun Biol. 2023 May 20;6:547. doi: 10.1038/s42003-023-04929-5 (PMC10199899; doi:10.1038/s42003-023-04929-5)
Supplement: Supplementary file 4 — Supplementary Data 1 [file 42003_2023_4929_MOESM4_ESM.xls]

## Sheet: Figure 1
Figure 1c
Unteated	1.01287	0.986918	1.00021
V. splendidus+si-NC	31.2418	34.3581	35.9704
V. splendidus+si-AjMETTL3	2.38374	2.95359	2.96132
Figure 1e
Untreated	0.947552	1.0384	1.01405
V. splendidus+si-NC	5.40969	6.26214	5.12736
V. splendidus+si-AjMETTL3	0.586359	0.544341	0.553488
V. splendidus+si-NC+Baf-A1	8.86369	8.19606	8.89294
V. splendidus+si-AjMETTL3+Baf-A1	0.954482	0.893557	0.820605
Figure 1g
Untreated	5	3	2
V. Splendidus+si-NC	37	42	41
V. Splendidus+si-AjMETTL3	71	84	88

## Sheet: Figure 2
Figure 2a
fold enrichment	Untreated	Vibrio splendidus
AjULK	1	8.59
AjAtg4B-like	1	7.53
AjLC3C	1	7.38
AjUVRAG	1	6.63
AjAtg12	1	5.66
AjAtg3	1	3.36
AjATG14	1	3.22
AjGABARAP	1	2.35
AjAtg2A	3.52	6.63
AjPIK3R4α	7.18	8.68
AjAtg16	4.7	4.19
AjRB1CC1	6.21	5.75
AjAtg9A	4.42	1
AjTAX1BP1	9.78	6.33
AjPIK3R4γ	10.58	5.4
Figure 2c
Untreated	0.981091	1.03569	0.984154
Vibrio splendidus	5.59359	5.2911	5.50645
Figure 2d
si-NC	1.0109	0.934477	1.05858
si-AjMETTL3	1.51767	0.904384	1.22721
si-NC+Vibrio splendidus	3.15856	3.26307	2.64975
si-AjMETTL3+Vibrio splendidus	2.87023	2.90404	2.8064
Figure 2g	OE-NC			OE-AjMETTL3
AjULK-WT-1	0.906274	1.2484	0.845323	0.744383	0.905898	1.34972
AjULK-Mut-1	0.778601	0.757552	1.46385	1.09823	1.19686	0.826442
AjULK-WT-2	1.38432	0.654007	0.961669	3.94952	3.80759	3.65563
AjULK-Mut-2	1.28577	0.995737	0.718496	0.772651	1.10906	0.96821

## Sheet: Figure 3
Figure 3a	AjMETTL3			AjULK
OE-NC	0.871139	0.957161	1.1993	1.12009	1.22006	0.731753
OE-AjMETTL3	3.17159	3.28563	3.53235	0.854865	0.924924	0.711926
Figure 3e
Utreated	1.02139	0.976852	1.00176
V. splendidus+OE-NC	34.9237	40.3518	34.9132
V. splendidus+OE-AjMETTL3	137.997	152.602	146.427
V. splendidus+OE-AjMETTL3+si-AjULK	1.92366	2.64742	1.92366
Figure 3g
Utreated	0.986389	0.937697	1.07591
V. splendidus+OE-NC	3.31785	3.40232	3.32873
V. splendidus+OE-AjMETTL3	5.47266	5.03327	4.47907
V. splendidus+OE-AjMETTL3+si-AjULK	1.52598	1.99671	2.00683
V. splendidus+OE-NC+Baf-A1	5.52502	6.59561	6.04794
V. splendidus+OE-AjMETTL3+Baf-A1	8.2523	7.60143	7.26156
V. splendidus+OE-AjMETTL3+si-AjULK+Baf-A1	3.71391	2.84949	4.19131
Figure 3i
Utreated	3	4	3
V. splendidus+OE-NC	35	30	38
V. splendidus+OE-AjMETTL3	14	12	10
V. splendidus+OE-AjMETTL3+si-AjULK	65	72	79

## Sheet: Figure 4
Figure 4a
0h	1.08984	0.889521	1.03153
6h	0.842443	0.716337	1.08849
24h	1.49982	1.76553	1.61697
48h	4.21578	4.62912	4.95638
72h	1.76302	1.74822	1.46438
96h	1.30936	0.381826	1.07028
Figure 4b	AjYTHDF			AjULK
si-NC	0.91813	0.928518	1.17302	0.831961	1.15008	1.04513
si-AjYTHDF	0.388832	0.460595	0.520309	0.97689	1.16214	0.827912
si-NC+V. splendidus	4.72091	4.65819	3.96429	3.51414	2.69775	3.85216
si-AjYTHDF+V. splendidus	0.6025	1.13973	0.923765	3.05765	3.0886	4.12744
Figure 4e	IgG			AjYTHDF
Untreated	0.879446	0.817506	1.39091	2.92861	3.17937	3.0826
si-AjMETTL3	0.941647	0.789049	1.34589	2.11441	0.991673	2.20741
OE-AjMETTL3	0.863039	0.805143	1.43912	4.34932	4.54355	5.18473
Figure 4h
Utreated	0.830516	1.2728	0.896683
V. splendidus+OE-NC	35.0876	30.2501	24.9611
V. splendidus+OE-AjMETTL3	38.9582	45.7326	53.4629
V. splendidus+OE-AjMETTL3+si-AjYTHDF	33.7029	30.9412	27.4187
Figure 4j	Untreated			V. splendidus+OE-NC			V. splendidus+OE-AjMETTL3			V. splendidus+OE-AjMETTL3+si-AjYTHDF
AjULK	0.988439	1.07605	0.935508	2.26688	2.19813	2.07802	6.05164	5.98304	6.60611	2.18605	2.3145	2.44431
AjLC3-II/I	1.11762	0.983644	0.898735	5.47951	4.82742	5.25782	7.94059	8.65613	9.1749	5.51308	4.45661	5.35668

## Sheet: Figure 5
Figure 5c
	IgG			AjYTHDF
Untreated	1.21532	1.05407	0.780624	3.28725	3.10676	2.97072
OE-AjYTHDF-WT	1.11208	0.800064	1.12393	5.35265	6.18141	5.21388
OE-AjYTHDF-Mut	0.734159	1.1925	1.14223	3.33447	3.36472	3.6577
Figure 5d
	OE-NC			OE-AjYTHDF
AjULK-WT-2	0.961587	1.10215	0.936262	1.4856	1.91821	1.97492
AjULK-Mut-2	0.951462	1.11417	0.934366	1.05129	1.3092	1.05256

## Sheet: Figure 6
Figure 6e
Untreated	0.779834	1.21775	1.00241
V. splendidus+OE-NC	31.6876	27.998	23.4441
V. splendidus+OE-AjMETTL3	41.9074	45.4096	38.5846
V. splendidus+OE-AjMETTL3+si-AjEEF-1α	21.1138	18.143	21.9241
Figure 6g
	Untreated			V. splendidus+OE-NC			V. splendidus+OE-AjMETTL3			V. splendidus+OE-AjMETTL3+si-AjEEF-1α
AjULK	1.16238	0.950931	0.886688	1.69037	1.80202	2.03709	5.51537	5.18181	6.05694	2.37636	3.15858	2.5926
AjLC3-II/I	0.92526	0.935952	1.13879	5.57179	6.1982	5.83363	7.84434	8.51	9.40654	5.65561	6.00996	5.12626

## Sheet: supplementary Figure 1
supplementary Figure 1a
si-NC	0.975381	1.10051	0.931602
si-AjMETTL3	0.364532	0.40117	0.248767
si-NC+Vibrio splendidus	3.60628	3.7612	3.79175
si-AjMETTL3+Vibrio splendidus	2.27733	1.28231	1.64975
